# Supplementary material for: Preliminary Evaluation of Bioactive Collagen–Polyphenol Surface Nanolayers on Titanium Implants: An X-ray Photoelectron Spectroscopy and Bone Implant Study
Source: J Funct Biomater. 2024 Jun 21;15(7):170. doi: 10.3390/jfb15070170 (PMC11278435; doi:10.3390/jfb15070170)
Supplement: Supplementary file 1 [file jfb-15-00170-s001.zip]

Archive with 1 entries (1 files):
- jfb-2981092-supplementary.pdf
